# Supplementary material for: A Sight on Single-Cell Transcriptomics in Plants Through the Prism of Cell-Based Computational Modeling Approaches: Benefits and Challenges for Data Analysis
Source: Front Genet. 2021 May 21;12:652974. doi: 10.3389/fgene.2021.652974 (PMC8176226; doi:10.3389/fgene.2021.652974)
Supplement: Supplementary file 1 [file Table_1.XLSX]

## Sheet: Лист8
		CompuCell3D	VirtualLeaf	CellModeller	CellZilla	OpenAlea	LBIBCell	Virtual Cell
Hardware Requirements	GENERAL	512MB RAM Hardware 3D Graphics Acceleration (most modern graphics cards)	---	GPU-dependent	Processor: Intel Pentium 4 2.4 gHz or equivalent System Memory (RAM): 2 GB+ recommended	---	---	internet connections, large monitors
Operating system	GENERAL	windows/linux/mac os	windows/linux/mac os	linux/mac os	windows/linux/mac os	old versions of OS Windows (32 bits versions of Xp, Vista and 7), Ubuntu (14.04), Mac Os (10.7 64bit)	linux/mac os	windows/linux/mac os
Additional software dependences	GENERAL	no	no	no	mathematica 8, 9, 11 cellerator xSSA	OpenAlea: Setuptools, PyWin32, PyQt4, Numpy, Scipy, Matplotlib Vplants: Boost, Pyopengl, PyQGLViewer	https://tanakas.bitbucket.io/lbibcell/dependencies.html	no
User Interface	GENERAL	GUI and command line	GUI	GUI	access through Mathematica	Visual programming Visualea – Graphical model representation – Automatic GUI generation	no gui The communication to the user is achieved via the loading and dumping of configuration files.	GUI
Programming language	GENERAL	Python 2, Python 3 (new version)	C++	Python2	Wolfram Language	Python	C++-​based	Java (>1.5)
spatial (2d/3d/1d )	GENERAL	2d/3d	2d	2d	2d/3d	2d/3d	3d	2d/3d
Can you code the program?	GENERAL	yes (HTML)	yes (python)	yes (python)	yes (mathematica)	yes (python)		---
Intended Use	GENERAL	tumor growth processes	plant development and symplastic tissue growth	1. Biophysics, 2. Intracellular chemical dynamics , 3. Intercellular signalling and diffusion	growth 2d simulations	plant-level modeling tissue modeling	morphogenetic problems	modeling and simulation of cell biology
Simulation time scale	GENERAL	days	days	seconds, minutes, hours	seconds, minutes,hours, days	days, weeks, months	days, weeks	days, weeks
Type of model	MODELING	IBM/cellular lattice/ODE-PDE diffusion	IBM/multicellular/ODE-PDE diffusion	IBM/large multicellular/ODE-PDE diffusion	IBM/multicellular/ODE-PDE diffusion	system dynamic/ODE-PDE diffusion	IBM/multicellular/ODE-PDE diffusion	ODE-PDE/compartments/deterministic or stochaistic
Physical constraints, type of	MODELING	The use of constraints to describe behaviors comes from the physics of classical mechanics. In the GGH context we write constraint energies in a general elastic form.	energy minimization formalism The algorithm iteratively displaces the nodes to balance the turgor pressure with the wall tension and possible extra constraints (e.g. a cell shape constraint).	external constraints ( e.g. growth chambers, channels, surfaces)	nodes and edges movement dynamics	Visual programming-based tree geometry	Lattice Boltzmann Immersed Boundary	Geometry according analytical expression
Mathematical terms inside the cell	MODELING	ode-pde	ode-pde	ode-pde	ode-pde	ode-pde	ode-pde	ode-pde
Input type	MODELING	XML / python scripts	XML	XML	SBML with Cellerator/MathSBML extensions	CSV	general configuration file geometry file file with forces	SBML and BNGL formats
Input properties	MODELING	grid size, number of cells, interactions, activator concentration, diffusion, energy functions	cells, cell walls, and diffusing and reacting chemicals	Cell topologies are graph rotation system (i.e. composed of nodes and edges), and inter- and intra-cellular chemical interaction	compartments, reactions (diffusion, transport)	reactions/compartments schemes	1. the global simulation parameters, 2.geometry file, 3. the forces description	molecular mechanisms:reaction kinetics, diffusion flow, membrane transport, lateral membrane diffusion and electrophysiology
Assumptions	MODELING	lattice geometry by Glazier-Graner-Hogeweg model		some geometrical simplicity	?	some geometrical simplicity	some geometrical simplicity	some geometrical simplicity
Useful for single cell transcriptomic data describing?	MODELING	yes	yes	yes	yes	no	yes	no
Type of geometrical representation of the cell	MODELING	fixed volume cell	multiedges cells	rectangle geometry	circular (from the multiple edges)	no cell geometry	multiedges cells	no cell geometry
Simulation approach	MODELING	lattice-based Glazier-Graner-Hogeweg (GGH) Monte Carlo multi-cell modeling	Cellular Potts Model	PDE, ODE, agent-based	ODE, agent-based	ODE	Lattice Boltzmann Immersed Boundary Cells are represented as highly resolved, massless elastic polygons;	ODE, PDE, stochastic/deterministic approach with multiple options
Simulation time step	MODELING		Monte-carlo step	dt defined	dt	dt should be defined by user	abstract step	dt defined by users
Computational Time	MODELING	Computational time is much shorter than real time.	Computational time is much shorter than real time.	Computational time is much shorter than real time.	Computational time is much shorter than real time.	Computational time is much shorter than real time.	Computational time is much shorter than real time.	Computational time is much shorter than real time.
Video link	OUTPUT EXAMPLE	youtu.be/4g0u0_w87ik	youtu.be/6uo1fY_He0Q	youtu.be/mXjdYJBl3BI	youtu.be/JfsmGoUA3Pc			youtu.be/MMa-Zlo3FOM
Contact Address	ADDITIONAL INFO	PI Dr. James Glazier (IU) glazier@indiana.edu Lead Developers Dr. T.J. Sego (IU) tjsego@iu.edu Dr. Maciej Swat (IU) mswat@indiana.edu Senior Researchers Dr. James Sluka (IU) jsluka@indiana.edu Dr. Andy Somogyi (IU) somogyie@iu.edu	merksrmh@math.leidenuniv. nl	andrew.phillips@microsoft.com; jh295@cam.ac.uk	bruce.e.shapiro@csun.edu	christophe.pradal@cirad.fr christian.fournier@inra.fr Patrick.Valduriez@inria.fr cohen@lri.fr	simon.tanaka@bsse.ethz.ch dagmar.iber@bsse.ethz.ch	Leslie M. Loew les@uchc.edu
Web Page	ADDITIONAL INFO	https://compucell3d.org	https://code.google.com/archive/p/virtualleaf/ https://drive.google.com/folderview?id=0B4SMVyYUsosrbVY3LTRXUHd5WWs&usp=sharing	https://haselofflab.github.io/CellModeller/	http://www.cellzilla.info	http://openalea.gforge.inria.fr/dokuwiki/doku.php	https://bsse.ethz.ch/cobi/Software.html	vcell.org
Software availability	ADDITIONAL INFO	free	free	free	need access to mathematica	free	free	free
References:	ADDITIONAL INFO	Multi-Scale Modeling of Tissues Using CompuCell3D – M. Swat, Gilberto L. Thomas, Julio M. Belmonte, A. Shirinifard, D.Hmeljak, J. A. Glazier, Computational Methods in Cell Biology, Methods in Cell Biology 110: 325-366 (2012). PMID:22482955 PMCID: PMC3612985 DOI: doi.org/10.1016/b978-0-12-388403-9.00013-8	Papers on VirtualLeaf Merks, R. M. H., Guravage, M., Inzé, D., & Beemster, G. T. S. (2011). VirtualLeaf: An Open-Source Framework for Cell-Based Modeling of Plant Tissue Growth and Development. Plant Phys., 155(2), 656–666. (Open Access) A step-by-step introduction to building models with the VirtualLeaf, providing basic example models of leaf venation and meristem development, is available in Me…	Computational modeling of synthetic microbial biofilms, TJ Rudge, PJ Steiner, A Phillips, J Haseloff, ACS synthetic biology 1 (8), 345-352 (PDF) Cell polarity-driven instability generates self-organized, fractal patterning of cell layers, TJ Rudge, F Federici, PJ Steiner, A Kan, J Haseloff, ACS synthetic biology 2 (12), 705-714 (PDF) Dupuy L. et al. A system for modelling cell–cell interactions d…	Shapiro B. E., Meyerowitz E., Mjolsness E. Using cellzilla for plant growth simulations at the cellular level //Frontiers in plant science. – 2013. – Т. 4. – С. 408.	Pradal, C., Dufour-Kowalski, S., Boudon, F., Fournier, C., & Godin, C. (2008). OpenAlea: a visual programming and component-based software platform for plant modelling. Functional plant biology, 35(10), 751-760. Pradal, C., Fournier, C., Valduriez, P., & Cohen-Boulakia, S. (2015, June). OpenAlea: scientific workflows combining data analysis and simulation. In Proceedings of the 27th International…	Tanaka S., Sichau D., Iber D. LBIBCell: a cell-based simulation environment for morphogenetic problems //Bioinformatics. – 2015. – Т. 31. – №. 14. – С. 2340-2347.	Schaff, J., C. C. Fink, B. Slepchenko, J. H. Carson, and L. M. Loew. 1997. A general computational framework for modeling cellular structure and function. Biophysical journal 73:1135-1146. PMC1181013 Cowan, A. E., Moraru, II, J. C. Schaff, B. M. Slepchenko, and L. M. Loew. 2012. Spatial modeling of cell signaling networks. Methods Cell Biol 110:195-221. PMC3288182 Blinov, M. L., J. C. Schaff, D. …
Useful links	ADDITIONAL INFO	https://pythonscriptingmanual.readthedocs.io/en/latest/how_to_use_python_in_cc3d.html https://pythonscriptingmanual.readthedocs.io/en/4.1.1/transition_to_cc3d_4.html	http://pub.math.leidenuniv.nl/~merksrmh2/software.html https://openaccess.leidenuniv.nl/bitstream/handle/1887/28967/05.pdf?sequence=9	http://www.archiroot.org.uk/tools/cellmodeller.html		summary at https://ec.europa.eu/jrc/sites/jrcsh/files/20150618-8th-tto-pradal_en.pdf visualea quick start https://openalea.readthedocs.io/en/latest/tutorials/visualea/beginner.html	documentation https://tanakas.bitbucket.io/lbibcell/index.html https://tanakas.bitbucket.io/lbibcell/tutorial_01.html
